# Supplementary material for: Rapid iPSC inclusionopathy models shed light on formation, consequence, and molecular subtype of α-synuclein inclusions
Source: Neuron. Author manuscript; Available in PMC 2024 Sep 6. (PMC11377155; doi:10.1016/j.neuron.2024.06.002)
Supplement: MMC6 [file NIHMS2014139-supplement-MMC6.xlsx]

## Sheet: Sheet1
Table S5: Antibodies used in postmortem brain analysis
Combinations:
S129(Rb)+Rab8(Ms, IgG2b) +P62(Ms, IgG1) -- (CB buffer)
BD1(Ms, IgG1) +Rab11(Rb)+BODIPY-- (CB buffer)
S129(Rb) + RhoA (Ms, IgG2b) + P62(Ms, IgG1) -- (TE buffer)
SNCA (Gt) + Rab11(Rb) + P62(Ms, IgG1) -- (CB buffer)
Ubiquitin (Rb) + Rab8(Ms, IgG2b) + P62(Ms, IgG1) -- (CB buffer)
Ubiquitin (Rb) + RhoA (Ms, IgG2b) + P62(Ms, IgG1) -- (TE buffer)
Antibodies, Clone, Code	Immunogen/epitope	Identifier (RRID)	Antibody supplier	Methods	Dilution
Rabbit anti-phospho S129 Alpha-synuclein, clone: EP1536Y, Cat. Ab51253	Synthetic peptide within Human Alpha-synuclein aa 100 to the C-terminus.	AB_869973	Abcam	IF	1:200
Mouse Anti-Rab8, Clone 4/Rab8, Cat. 610844	Human Rab8 aa. 84-205	AB_398164	BD Bioscience	IF	1:50
Mouse anti-p62 Lck ligand, Clone:3/P62 LCK Cat:610833	Human p62 lck ligand aa. 257-437	AB_398152	BD Bioscience	IF	1:100
Mouse anti-BD1 (α-Synuclein), Clone 42/α-Synuclein, Cat. 610787	Rat Synuclein-1 aa. 15-123	AB_398107	BD	IF	1:500
Rb anti-RAB11A, Cat# 71-5300	Synthetic peptide derived from the C-terminal hypervariable region of the human Rab11a sequence	AB_2533987	ThermoFisher	IF	1:20
Mouse anti-RhoA, clone: F-1, Cat. sc-166399	Between amino acids 116-140 within an internal region of Rho A of human origin	AB_2269522	Santa Cruz	IF	1:50
Goat anti-SNCA, Cat: AF1338	E. coli-derived recombinant human alpha-Synuclein Met1-Ala140	AB_2192798	R&D	IF	1:50
BODIPY 493/503, Cat. Invitrogen D3922	BODIPY™ 493/503 (4,4-Difluoro-1,3,5,7,8-Pentamethyl-4-Bora-3a,4a-Diaza-s-Indacene	N/A	ThermoFisher	IF	20ug/ml (final. Conc.)
Rb anti-Ubiquitin antibody (ab7780)	Recombinant full-length protein corresponding to Human Ubiquitin.	AB_306069	Abcam	IF	1:100
Secondary antibodies
Alexa Fluor labelled 2nd antibodies
Donkey anti-goat IgG(H+L)-647, A-21447	Goat Gamma Immunoglobins Heavy and Light chains	AB_2535864	ThermoFisher	IF	1:250
Donkey anti-mouse IgG (H+L)-488, A-21202	Mouse Gamma Immunoglobins Heavy and Light chains	AB_141607	ThermoFisher	IF	1:250
Donkey anti-mouse IgG (H+L)-647, A-31571	Mouse Gamma Immunoglobins Heavy and Light chains	AB_162542	ThermoFisher	IF	1:250
Donkey anti-rabbit IgG (H+L)-568, A-10042	Rabbit Gamma Immunoglobins Heavy and Light chains	AB_2534017	ThermoFisher	IF	1:250
Donkey anti-rabbit IgG (H+L)-647, A-31573	Rabbit Gamma Immunoglobins Heavy and Light chains	AB_2536183	ThermoFisher	IF	1:250
Goat anti-mouse IgG1-488, A-21121	Mouse IgG gamma 1	AB_2535764	ThermoFisher	IF	1:250
Goat anti-mouse IgG2b-568, A-21144	Mouse IgG 2b	AB_2535780	ThermoFisher	IF	1:250
