# Supplementary material for: Rapid iPSC inclusionopathy models shed light on formation, consequence, and molecular subtype of α-synuclein inclusions
Source: Neuron. Author manuscript; Available in PMC 2024 Sep 6. (PMC11377155; doi:10.1016/j.neuron.2024.06.002)
Supplement: MMC5 [file NIHMS2014139-supplement-MMC5.xlsx]

## Sheet: Sheet1
Table S4: U2OS CRISPR/Cas9 genetic screen top hits in GO category RNA metabolic process (GO:0016070)
Gene	Description
NOP14	Nucleolar protein 14
TSR2	Pre-rRNA-processing protein TSR2 homolog
KAT8	Histone acetyltransferase
POLR2D	DNA-directed RNA polymerase II subunit RPB4
ADAT3	Probable inactive tRNA-specific adenosine deaminase-like protein 3
FAM50A	Protein FAM50A; may be involved in mRNA processing and splicing
GTF2H4	General transcription factor IIH subunit 4
EWSR1	RNA-binding protein
WDR43	WD repeat-containing protein 43
MRTO4	mRNA turnover protein 4 homolog
DDX1	ATP-dependent RNA helicase
DDX49	Probable ATP-dependent RNA helicase
ERCC2	General transcription and DNA repair factor IIH helicase subunit XPD
MED24	Mediator of RNA polymerase II transcription subunit 24
DCPS	m7GpppX diphosphatase
YARS2	Tyrosine--tRNA ligase, mitochondrial
CNOT1	CCR4-NOT transcription complex subunit 1
MED12	Mediator of RNA polymerase II transcription subunit 12
URB1	Nucleolar pre-ribosomal-associated protein 1
ZNF259	Zinc finger protein ZPR1
POLR3H	DNA-directed RNA polymerase III subunit RPC8
CCNH	Cyclin-H kinase activator
MED23	Mediator of RNA polymerase II transcription subunit 23
HSD17B10	3-hydroxyacyl-CoA dehydrogenase type-2
WBSCR22	Probable 18S rRNA (guanine-N(7))-methyltransferase
NRDE2	Nuclear exosome regulator
MED16	Mediator of RNA polymerase II transcription subunit 16
UTP25	U3 small nucleolar RNA-associated protein 25 homolog
RPS19	40S ribosomal protein S19
NOP2	Probable 28S rRNA (cytosine(4447)-C(5))-methyltransferase
PDE12	2',5'-phosphodiesterase 12; mRNA polyadenylation factor
NOC4L	Nucleolar complex protein 4 homolog
MARS1	Methionine--tRNA ligase, cytoplasmic
PPP2CA	Serine/threonine-protein phosphatase 2A catalytic subunit alpha isoform
PABPC1	Polyadenylate-binding protein 1
RPF2	Ribosome production factor 2 homolog
WDR82	WD repeat-containing protein 82; component of SET1 histone H3-Lys4 methyltransferase complex
DBR1	Lariat debranching enzyme
