# Supplementary material for: Rapid iPSC inclusionopathy models shed light on formation, consequence, and molecular subtype of α-synuclein inclusions
Source: Neuron. Author manuscript; Available in PMC 2024 Sep 6. (PMC11377155; doi:10.1016/j.neuron.2024.06.002)
Supplement: MMC4 [file NIHMS2014139-supplement-MMC4.xlsx]

## Sheet: Sheet1
Table S3: GO Panther Overrepresesentation Test for U2OS CRISPR genetic screen top 147 hits
GO biological process complete	Homo sapiens (REF) count (20589)	Count (147)	Expected	(over/under)	Fold enrichment	raw P-value	FDR
cellular nitrogen compound metabolic process (GO:0034641)	3573	68	25.51	+	2.67	7.66e-16	1.2e-11
nucleobase-containing compound metabolic process (GO:0006139)	2825	57	20.17	+	2.83	5.82e-14	3.04e-10
heterocycle metabolic process (GO:0046483)	2999	59	21.41	+	2.76	4.94e-14	3.87e-10
nucleic acid metabolic process (GO:0090304)	2276	50	16.25	+	3.08	1.8e-13	5.63e-10
cellular metabolic process (GO:0044237)	6606	91	47.17	+	1.93	2.17e-13	5.68e-10
nitrogen compound metabolic process (GO:0006807)	6710	92	47.91	+	1.92	1.46e-13	5.71e-10
cellular aromatic compound metabolic process (GO:0006725)	3050	58	21.78	+	2.66	3.92e-13	6.82e-10
macromolecule metabolic process (GO:0043170)	5941	85	42.42	+	2	3.63e-13	7.12e-10
gene expression (GO:0010467)	2314	50	16.52	+	3.03	3.35e-13	7.5e-10
organic cyclic compound metabolic process (GO:1901360)	3292	60	23.5	+	2.55	7.64e-13	1.2e-09
primary metabolic process (GO:0044238)	7228	94	51.61	+	1.82	1.78e-12	2.54e-09
organic substance metabolic process (GO:0071704)	7697	97	54.95	+	1.77	3.66e-12	4.78e-09
metabolic process (GO:0008152)	8131	98	58.05	+	1.69	4.37e-11	5.27e-08
RNA metabolic process (GO:0016070)	1635	38	11.67	+	3.26	7.24e-11	8.11e-08
ribosome biogenesis (GO:0042254)	303	17	2.16	+	7.86	1.28e-10	1.34e-07
cellular macromolecule metabolic process (GO:0044260)	2518	47	17.98	+	2.61	3.39e-10	3.32e-07
cellular component organization or biogenesis (GO:0071840)	5727	77	40.89	+	1.88	4.43e-10	4.09e-07
ribonucleoprotein complex biogenesis (GO:0022613)	449	19	3.21	+	5.93	9.34e-10	8.13e-07
cellular component biogenesis (GO:0044085)	2633	47	18.8	+	2.5	1.47e-09	1.21e-06
RNA processing (GO:0006396)	868	25	6.2	+	4.03	3.88e-09	3.04e-06
cellular process (GO:0009987)	15044	136	107.41	+	1.27	5.29e-09	3.95e-06
cellular biosynthetic process (GO:0044249)	2464	44	17.59	+	2.5	6.02e-09	4.29e-06
rRNA metabolic process (GO:0016072)	254	14	1.81	+	7.72	7.45e-09	5.08e-06
biosynthetic process (GO:0009058)	2603	45	18.58	+	2.42	1.19e-08	7.78e-06
rRNA processing (GO:0006364)	223	13	1.59	+	8.17	1.4e-08	8.77e-06
ncRNA metabolic process (GO:0034660)	536	19	3.83	+	4.96	1.5e-08	9.06e-06
ncRNA processing (GO:0034470)	413	16	2.95	+	5.43	6.99e-08	4.06e-05
organic substance biosynthetic process (GO:1901576)	2534	42	18.09	+	2.32	1.93e-07	0.000108
macromolecule biosynthetic process (GO:0009059)	1487	30	10.62	+	2.83	2.38e-07	0.000129
organelle organization (GO:0006996)	3026	46	21.6	+	2.13	4.77e-07	0.000249
cellular component organization (GO:0016043)	5523	68	39.43	+	1.72	5.21e-07	0.000264
maturation of SSU-rRNA from tricistronic rRNA transcript (SSU-rRNA, 5.8S rRNA, LSU-rRNA) (GO:0000462)	39	6	0.28	+	21.55	7.43e-07	0.000364
cellular nitrogen compound biosynthetic process (GO:0044271)	1588	30	11.34	+	2.65	9.31e-07	0.000442
ribosomal large subunit biogenesis (GO:0042273)	76	7	0.54	+	12.9	2.06e-06	0.000952
maturation of SSU-rRNA (GO:0030490)	55	6	0.39	+	15.28	4.61e-06	0.00207
protein-containing complex assembly (GO:0065003)	1270	24	9.07	+	2.65	1.36e-05	0.00591
cellular component assembly (GO:0022607)	2394	36	17.09	+	2.11	1.4e-05	0.00592
post-transcriptional regulation of gene expression (GO:0010608)	498	14	3.56	+	3.94	1.74e-05	0.00717
protein metabolic process (GO:0019538)	3920	50	27.99	+	1.79	1.94e-05	0.00781
organic cyclic compound biosynthetic process (GO:1901362)	1216	23	8.68	+	2.65	2.07e-05	0.00813
RNA catabolic process (GO:0006401)	162	8	1.16	+	6.92	2.93e-05	0.0109
protein-containing complex organization (GO:0043933)	1423	25	10.16	+	2.46	2.93e-05	0.0112
ribosomal small subunit biogenesis (GO:0042274)	79	6	0.56	+	10.64	3.16e-05	0.0115
heterocycle biosynthetic process (GO:0018130)	1079	21	7.7	+	2.73	3.29e-05	0.0117
negative regulation of chromosome organization (GO:2001251)	82	6	0.59	+	10.25	3.85e-05	0.0134
regulation of cellular amide metabolic process (GO:0034248)	469	13	3.35	+	3.88	4.05e-05	0.0138
DNA-templated transcription (GO:0006351)	613	15	4.38	+	3.43	4.14e-05	0.0138
nucleic acid-templated transcription (GO:0097659)	614	15	4.38	+	3.42	4.21e-05	0.0138
regulation of translation (GO:0006417)	410	12	2.93	+	4.1	4.88e-05	0.0156
RNA biosynthetic process (GO:0032774)	624	15	4.46	+	3.37	5.03e-05	0.0158
ribosomal large subunit assembly (GO:0000027)	26	4	0.19	+	21.55	5.76e-05	0.0174
positive regulation of actin filament polymerization (GO:0030838)	53	5	0.38	+	13.21	5.66e-05	0.0174
regulation of cellular macromolecule biosynthetic process (GO:2000112)	493	13	3.52	+	3.69	6.64e-05	0.0189
macromolecule modification (GO:0043412)	2883	39	20.58	+	1.89	6.63e-05	0.0192
organonitrogen compound metabolic process (GO:1901564)	5013	58	35.79	+	1.62	6.49e-05	0.0192
positive regulation of organelle organization (GO:0010638)	508	13	3.63	+	3.58	8.9e-05	0.0249
positive regulation of transcription initiation by RNA polymerase II (GO:0060261)	59	5	0.42	+	11.87	9.11e-05	0.0251
positive regulation of cytoskeleton organization (GO:0051495)	195	8	1.39	+	5.75	0.000102	0.0272
chromosome organization (GO:0051276)	444	12	3.17	+	3.79	0.000102	0.0276
ribosome assembly (GO:0042255)	62	5	0.44	+	11.3	0.000113	0.0292
aromatic compound biosynthetic process (GO:0019438)	1089	20	7.78	+	2.57	0.000113	0.0294
nuclear-transcribed mRNA catabolic process (GO:0000956)	102	6	0.73	+	8.24	0.000121	0.0301
nucleobase-containing compound biosynthetic process (GO:0034654)	1007	19	7.19	+	2.64	0.00012	0.0304
nucleic acid phosphodiester bond hydrolysis (GO:0090305)	258	9	1.84	+	4.89	0.000125	0.0306
regulation of organelle organization (GO:0033043)	1189	21	8.49	+	2.47	0.000128	0.0309
positive regulation of DNA-templated transcription initiation (GO:2000144)	66	5	0.47	+	10.61	0.000149	0.0355
peptide metabolic process (GO:0006518)	537	13	3.83	+	3.39	0.000152	0.0356
regulation of transcription initiation by RNA polymerase II (GO:0060260)	67	5	0.48	+	10.45	0.00016	0.0368
protein modification process (GO:0036211)	2658	36	18.98	+	1.9	0.00017	0.0386
DNA metabolic process (GO:0006259)	794	16	5.67	+	2.82	0.000209	0.0468
DNA-templated transcription initiation (GO:0006352)	114	6	0.81	+	7.37	0.000216	0.0476
negative regulation of organelle organization (GO:0010639)	345	10	2.46	+	4.06	0.000227	0.0495
Analysis Type:	PANTHER Overrepresentation Test (Released 20220712)
Annotation Version and Release Date:	GO Ontology database DOI: 10.5281/zenodo.6799722 Released 2022-07-01
Analyzed List:	U2OS 147 hits alias.txt (Homo sapiens)
Reference List:	Homo sapiens (all genes in database)
Test Type:	FISHER
Correction:	FDR
Analysis run on 9/22/22
