# Supplementary material for: Rapid iPSC inclusionopathy models shed light on formation, consequence, and molecular subtype of α-synuclein inclusions
Source: Neuron. Author manuscript; Available in PMC 2024 Sep 6. (PMC11377155; doi:10.1016/j.neuron.2024.06.002)
Supplement: MMC3 [file NIHMS2014139-supplement-MMC3.xlsx]

## Sheet: Sheet1
Table S2: NGN2 transdifferentiation quality control
Line	Clone	Immunoreactivity (mean +/- SD)		Total replicates
		CUX1	VGLUT1/TUJ1	biological	technical
H9	pB sfGFP	98.17 +/- 1.64	99.97 +/- 0.04	3	11
H9	STMN2 A53T-sfGFP	99.59 +/- 0.54	97.98 +/- 0.18	1	3
H9	STMN2 DNAC-sfGFP	99.85+/- 0.06	97.49 +/- 0.28	1	3
WIBR3	AAVS1 aS-mK2	99.59 +/- 0.54	97.23 +/- 0.18	1	3
CORR28	pB-SNCA	97.97. +/- 2.11	99.96 +/- 0.05	1	3
S3-W	E9 (0-copy)	95.79 +/- 0.64	99.95 +/- 0.03	1	3
S3-W	F2 (2-copy)	99.02 +/- 0.28	99.97 +/- 0.03	1	3
S3-W	H9 (4-copy)	97.11 +/- 1.32	99.95 +/- 0.03	1	3
