# Supplementary material for: Rapid iPSC inclusionopathy models shed light on formation, consequence, and molecular subtype of α-synuclein inclusions
Source: Neuron. Author manuscript; Available in PMC 2024 Sep 6. (PMC11377155; doi:10.1016/j.neuron.2024.06.002)
Supplement: MMC2 [file NIHMS2014139-supplement-MMC2.xlsx]

## Sheet: Non-transgenic lines
Table S1A: Non-transgenic iPSC lines
Source	iPSC line	Gender	Derivative line & clone	pB-NGN2	pB-NFIB	Plasmid ID
Synucleinopathy
Familial PD
German Center for Neurodegenerative Diseases	GBA (L444P)	male	L444P (PD2-2 GBA 2/6)	pB-rtTA (#4)-NGN2-puro-SNAP	n/a	VK_1018
German Center for Neurodegenerative Diseases	GBA (L444P)	male	CORR (PD2-2 GC2 GBA 2/7)	pB-rtTA (#4)-NGN2-puro-SNAP	n/a	VK_1018
German Center for Neurodegenerative Diseases	LRRK2 (2019S)	female	G2019S (LRRK2-GS-1, T4.6mut)	pB-rtTA (#4)-NGN2-puro-SNAP	n/a	VK_1018
German Center for Neurodegenerative Diseases	LRRK2 (2019S)	female	G2019S (LRRK2-GS-2, L2.1mut)	pB-rtTA (#4)-NGN2-puro-SNAP	n/a	VK_1018
German Center for Neurodegenerative Diseases	LRRK2 (2019S)	female	CORR/GS-1	pB-rtTA (#4)-NGN2-puro-SNAP	n/a	VK_1018
German Center for Neurodegenerative Diseases	LRRK2 (2019S)	female	CORR/GS-2	pB-rtTA (#4)-NGN2-puro-SNAP	n/a	VK_1018
Yumanity Therapeutics/BWH	SNCA (A53>T)	male	A53T-1A	pB-rtTA (#4)-NGN2-puro-SNAP	n/a	VK_1018
Yumanity Therapeutics/BWH	SNCA (A53>T)	male	A53T-1C	pB-rtTA (#4)-NGN2-puro-SNAP	n/a	VK_1018
Yumanity Therapeutics/BWH	SNCA (A53>T)	male	A53T-1D	pB-rtTA (#4)-NGN2-puro-SNAP	n/a	VK_1018
Yumanity Therapeutics/BWH	SNCA (A53>T)	male	CORR28 (A53T-1A)	pB-rtTA (#4)-NGN2-puro-SNAP	n/a	VK_1018
Yumanity Therapeutics/BWH	SNCA (A53>T)	male	CORR63 (A53T-1C)	pB-rtTA (#4)-NGN2-puro-SNAP	n/a	VK_1018
Coriell Institute	SNCA (triplication)-1	female	clone C34139 (SNCA 4-copy)	pB-rtTA (#4)-NGN2-puro-SNAP	n/a	VK_1018
Coriell Institute	SNCA (triplication)-1	female	clone C6 (SNCA 2-copy)	pB-rtTA (#4)-NGN2-puro-SNAP	n/a	VK_1018
Coriell Institute	SNCA (triplication)-1	female	E2 (SNCA 0-copy)	pB-rtTA (#4)-NGN2-puro-SNAP	n/a	VK_1018
Whitehead Institute	SNCA (triplication)-2	male	clone G8 (SNCA 4-copy)	pB-rtTA (#4)-NGN2-puro-SNAP	n/a	VK_1018
Whitehead Institute	SNCA (triplication)-1	male	clone D9 (SNCA 4-copy)	pB-rtTA (#4)-NGN2-puro-SNAP	n/a	VK_1018
Whitehead Institute	SNCA (triplication)-1	male	clone F2 (SNCA 2-copy)	pB-rtTA (#4)-NGN2-puro-SNAP	n/a	VK_1018
Whitehead Institute	SNCA (triplication)-1	male	clone H6 (SNCA 2-copy)	pB-rtTA (#4)-NGN2-puro-SNAP	n/a	VK_1018
Whitehead Institute	SNCA (triplication)-1	male	clone E9 (SNCA 0-copy)	pB-rtTA (#4)-NGN2-puro-SNAP	n/a	VK_1018
MSA
Mass General Brigham SCiN	MSA-1	female	n/a	pB-rtTA (#4)-NGN2-puro-SNAP	n/a	VK_1018
Mass General Brigham SCiN	MSA-5	female	n/a	pB-rtTA (#4)-NGN2-puro-SNAP	n/a	VK_1018
Mass General Brigham SCiN	MSA6	male	n/a	n/a	n/a	n/a
Mass General Brigham SCiN	MSA-10	male	n/a	n/a	n/a	n/a
Mass General Brigham SCiN	MSA-12	male	n/a	n/a	n/a	n/a
Mass General Brigham SCiN	MSA-16	female	n/a	n/a	n/a	n/a
Mass General Brigham SCiN	MSA-17	female	n/a	n/a	n/a	n/a
Mass General Brigham SCiN	MSA-20	male	n/a	pB-rtTA (#4)-NGN2-puro-SNAP	n/a	VK_1018
Mass General Brigham SCiN	MSA-21	male	n/a	n/a	pB-rtTA (#4)-NFIB-mKate2	VK_1236
Mass General Brigham SCiN	MSA-22	male	n/a	n/a	n/a	n/a
Mass General Brigham SCiN	MSA-23	female	n/a	n/a	pB-rtTA (#4)-NFIB-mKate2	VK_1236
Sporadic LBD
Mass General Brigham SCiN	PDD-1	male	n/a	n/a	n/a	n/a
Mass General Brigham SCiN	DLB-2	male	n/a	n/a	n/a	n/a
Mass General Brigham SCiN	PDD-2	male	n/a	n/a	n/a	n/a
Non-synucleinopathy
Tauopathy
Mass General Brigham SCiN	Tau-1	female	n/a	n/a	n/a	n/a
Mass General Brigham SCiN	PSP-1	male	n/a	n/a	n/a	n/a
CAG expansion disease
Mass General Brigham SCiN	SCA2-2	male	n/a	n/a	n/a	n/a
Mass General Brigham SCiN	SCA3-1	female	n/a	pB-rtTA (#4)-NGN2-puro-SNAP	n/a	VK_1018
Mass General Brigham SCiN	SCA3-3	male	n/a	n/a	n/a	n/a
Mass General Brigham SCiN	SCA7-1	female	n/a	n/a	n/a	n/a
Mass General Brigham SCiN	SCA7-2	male	n/a	pB-rtTA (#4)-NGN2-puro-SNAP	n/a	VK_1018
Healthy controls
Mass General Brigham SCiN	Ctrl-1 (C2)	female	n/a	pB-rtTA (#4)-NGN2-puro-SNAP	n/a	VK_1018
Mass General Brigham SCiN	Ctrl-Tau-1	male	n/a	n/a	n/a	n/a
Mass General Brigham SCiN	Ctrl-Tau-2	male	n/a	n/a	n/a	n/a
Mass General Brigham SCiN	SCA7-Ctrl	male	n/a	pB-rtTA (#4)-NGN2-puro-SNAP	n/a	VK_1018
Mass General Brigham SCiN	Ctrl-20	male	n/a	pB-rtTA (#4)-NGN2-puro-SNAP	n/a	VK_1018
The Translational Genomics Research Institute	TGEN/F01 036	female	n/a	pB-rtTA (#4)-NGN2-puro	n/a	VK_1018
The Translational Genomics Research Institute	TGEN/F02 037	male	n/a	n/a	n/a	n/a
The Translational Genomics Research Institute	TGEN/F07 038	female	n/a	n/a	n/a	n/a
The Translational Genomics Research Institute	TGEN/14-20 035	female	n/a	n/a	n/a	n/a
The Translational Genomics Research Institute	TGEN/14-42 039	male	n/a	n/a	n/a	n/a
The Translational Genomics Research Institute	TGEN/10-57 040	male	n/a	n/a	n/a	n/a
hESC lines
WiCell Research Institute	H1	male	n/a	n/a	pB-rtTA (#4)-NFIB-mKate2	VK_1236
WiCell Research Institute	H9	female	n/a	pB-rtTA (#4)-NGN2-puro-SNAP	n/a	VK_1018
SCiN ... stem cells in neurodegeneration

## Sheet: Transgenic lines
Table S1B: Transgenic lines
Source	iPSC/hESC line	Gender	Derivate clone	Protein of interest overexpressed	Fluorescent tag	Transgenic protein	Integration site	Transgenic construct	Piggybac construct	Plasmid ID
Yumanity Therapeutics/BWH	SNCA (A53>T)	male	CORR28 (A53T-1A)	aSyn (WT)	/	aSyn (WT)	pB random integration	pB-rtTA (#4)-aSyn(WT)-IRES-NGN2-puro	pB-rtTA (#4)-aSyn(WT)-IRES-NGN2-puro	VK_1203
Whitehead Institute	WIBR-3	female	WIBR3 38/16-1 hESC	aSyn (WT)	/	aSyn (WT)	AAVS1 locus	AAVS1:M2rrTA/ aSyn	pB-rtTA (#4)-NGN2-puro-SNAP	VK_1018
Whitehead Institute	WIBR-3	female	WIBR3 38/16-1 hESC	aSyn-G209A	/	aSyn-G209A	AAVS1 locus	AAVS1:M2rrTA/ aSyn-G209A	pB-rtTA (#4)-NGN2-puro-SNAP	VK_1018
Whitehead Institute	WIBR-3	female	WIBR3 38/16-1 hESC	aSyn-G209A	/	aSyn-G209A	AAVS1 locus	AAVS1:M2rrTA/ mKate2-2A-aSyn-G209A	pB-rtTA (#4)-NGN2-puro-SNAP	VK_1018
Yumanity Therapeutics/BWH	SNCA (A53>T)	male	CORR28 (A53T-1A)	aSyn (A53T)	/	aSyn (A53T)	pB random integration	pB-rtTA (#4)-aSyn(A53T)-IRES-NGN2-puro	pB-rtTA (#4)-aSyn(A53T)-IRES-NGN2-puro	VK_1027
Yumanity Therapeutics/BWH	SNCA (A53>T)	male	CORR28 (A53T-1A)	aSyn (A53T-DNAC)	/	aSyn (A53T-DNAC)	pB random integration	pB-rtTA (#4)-aSyn(A53T-DNAC)-IRES-NGN2-puro	pB-rtTA (#4)-aSyn(A53T-DNAC)-IRES-NGN2-puro	VK_1028
Yumanity Therapeutics/BWH	SNCA (A53>T)	male	CORR28 (A53T-1A)	aSyn (3xK)	/	aSyn (3xK)	pB random integration	pB-rtTA (#4)-aSyn(3K)-IRES-NGN2-puro	pB-rtTA (#4)-aSyn(3K)-IRES-NGN2-puro	VK_1054
Whitehead Institute	WIBR-3	female	WIBR-3 (hESC)	aSyn (WT)	mKate2	aSyn-mKate2	AAVS1 locus	AAVS1:M2rrTA/ aSyn-mKate2	pB-rtTA (#4)-NGN2-puro-SNAP	VK_1018
Whitehead Institute	WIBR-3	female	WIBR-3 (hESC)	aSyn (WT)	sfGFP	aSyn (WT)-sfGFP	AAVS1 locus	AAVS1:M2rrTA/ aSyn-sfGFP	pB-rtTA (#4)-NGN2-puro-SNAP	VK_1018
Yumanity Therapeutics/BWH	SNCA (A53>T)	male	CORR28 (A53T-1A)	aSyn (WT)	sfGFP	aSyn (WT)-sfGFP	pB random integration	pB-rtTA (#4)-aSyn(WT)-sfGFP-IRES-NGN2-puro	pB-rtTA (#4)-aSyn(WT)-sfGFP-IRES-NGN2-puro	VK_1056
Whitehead Institute	SNCA (triplication)-2	male	clone D9 (SNCA 4-copy)	aSyn (WT)	sfGFP	aSyn (WT)-sfGFP	pB random integration	pB-rtTA (#4)-aSyn(WT)-sfGFP-IRES-NGN2-puro	pB-rtTA (#4)-aSyn(WT)-sfGFP-IRES-NGN2-puro	VK_1056
Whitehead Institute	SNCA (triplication)-2	male	clone E9 (SNCA 0-copy)	aSyn (WT)	sfGFP	aSyn (WT)-sfGFP	pB random integration	pB-rtTA (#4)-aSyn(WT)-sfGFP-IRES-NGN2-puro	pB-rtTA (#4)-aSyn(WT)-sfGFP-IRES-NGN2-puro	VK_1056
Yumanity Therapeutics/BWH	SNCA (A53>T)	male	CORR28 (A53T-1A)	aSyn (A53T)	sfGFP	aSyn (A53T)-sfGFP	pB random integration	pB-rtTA (#4)-aSyn(A53T)-sfGFP-IRES-NGN2-puro	pB-rtTA (#4)-aSyn(A53T)-sfGFP-IRES-NGN2-puro	VK_1123
Yumanity Therapeutics/BWH	SNCA (A53>T)	male	CORR28 (A53T-1A)	aSyn (A53T-DNAC)	sfGFP	aSyn (A53T-DNAC)-sfGFP	pB random integration	pB-rtTA (#4)-aSyn(A53T-DNAC)-sfGFP-IRES-NGN2-puro	pB-rtTA (#4)-aSyn(A53T-DNAC)-sfGFP-IRES-NGN2-puro	VK_1124
WiCell Research Institute	H9	female	H9 hESC STMN2-A53T-sfGFP clone 4-1	aSyn (A53T)	sfGFP	aSyn (A53T)-sfGFP	STMN2 locus	STMN2-aSyn(A53T)-sfGFP	pB-rtTA (#4)-NGN2-puro-SNAP	VK_1018
WiCell Research Institute	H9	female	H9 hESC STMN2-A53T-sfGFP clone 6-1	aSyn (A53T)	sfGFP	aSyn (A53T)-sfGFP	STMN2 locus	STMN2-aSyn(A53T)-sfGFP	pB-rtTA (#4)-NGN2-puro-SNAP	VK_1018
WiCell Research Institute	H9	female	H9 hESC STMN2-A53T-DNAC-sfGFP clone 5-2	aSyn (A53T-DNAC)	sfGFP	aSyn (A53T-DNAC)-sfGFP	STMN2 locus	STMN2-aSyn(A53T-DNAC)-sfGFP	pB-rtTA (#4)-NGN2-puro-SNAP	VK_1018
WiCell Research Institute	H9	female	H9 hESC STMN2-A53T-DNAC-sfGFP clone 7-2	aSyn (A53T-DNAC)	sfGFP	aSyn (A53T-DNAC)-sfGFP	STMN2 locus	STMN2-aSyn(A53T-DNAC)-sfGFP	pB-rtTA (#4)-NGN2-puro-SNAP	VK_1018
Yumanity Therapeutics/BWH	SNCA (A53>T)	male	CORR28 (A53T-1A)	aSyn (3xK)	sfGFP	aSyn (3xK)-sfGFP	pB random integration	pB-rtTA (#4)-aSyn(3K)-sfGFP-IRES-NGN2-puro	pB-rtTA (#4)-aSyn(3K)-sfGFP-IRES-NGN2-puro	VK_1120
Yumanity Therapeutics/BWH	MSA 1	female	n/a	aSyn (WT)	eYFP	aSyn (WT)-eYFP	pB random integration	pB-rtTA (#4)-aSyn (WT)-eYFP-IRES-Ngn2-puro	pB-rtTA (#4)-aSyn (WT)-eYFP-IRES-Ngn2-puro	VK_1023
Yumanity Therapeutics/BWH	MSA 5	female	n/a	aSyn (WT)	eYFP	aSyn (WT)-eYFP	pB random integration	pB-rtTA (#4)-aSyn (WT)-eYFP-IRES-Ngn2-puro	pB-rtTA (#4)-aSyn (WT)-eYFP-IRES-Ngn2-puro	VK_1023
Mass General Brigham SCiN	Ctrl-1 (C2)	female	C2B-F	aSyn (WT)	eYFP	aSyn (WT)-eYFP	pB random integration	pB-rtTA (#4)-aSyn (WT)-eYFP-IRES-Ngn2-puro	pB-rtTA (#4)-aSyn (WT)-eYFP-IRES-Ngn2-puro	VK_1023
The Translational Genomics Research Institute	TGEN/F01 036	female	F01 036 iPSC	aSyn (WT)	eYFP	aSyn (WT)-eYFP	pB random integration	pB-rtTA (#4)- aSyn (WT)-eYFP-IRES-NGN2	pB-rtTA (#4)- aSyn (WT)-eYFP-IRES-NGN2	VK_1023
Whitehead Institute	WIBR-3	female	WIBR3 38/16-1 hESC	tau	/	tau	AAVS1 locus	AAVS1:M2rrTA/ Tau	pB-rtTA (#4)-NGN2-puro-SNAP	VK_1018
Whitehead Institute	WIBR-3	female	WIBR3 38/16-1 hESC	tau (E14)	/	tau (E14)	AAVS1 locus	AAVS1:M2rrTA/ TauE14	pB-rtTA (#4)-NGN2-puro-SNAP	VK_1018
Whitehead Institute	WIBR-3	female	WIBR3 38/16-1 hESC	tau (P301L)	/	tau (P301L)	AAVS1 locus	AAVS1:M2rrTA/ TauP301L	pB-rtTA (#4)-NGN2-puro-SNAP	VK_1018
Yumanity Therapeutics/BWH	SNCA (A53>T)	male	CORR28 (A53T-1A)	(sfGFP)	sfGFP	sfGFP	pB random integration	pB-rtTA (#4)-sfGFP-IRES-NGN2-puro	pB-rtTA (#4)-sfGFP-IRES-NGN2-puro	VK_1122
WiCell Research Institute	H9	female	n/a	(sfGFP)	sfGFP	sfGFP	pB random integration	pB-rtTA (#4)-sfGFP-IRES-NGN2-puro	pB-rtTA (#4)-sfGFP-IRES-NGN2-puro	VK_1122

## Sheet: pB plasmids
Table S1C: piggyBac plasmids
Plasmid ID	Piggybac construct	Acronym	Addgene Plasmid ID
VK_1018	pB-rtTA (#4)-NGN2-puro-SNAP	pB-NGN2
VK_1023	pB-rtTA (#4)-SNCA(WT)-eYFP-IRES-Ngn2-puro	pB-SNCA(WT)-eYFP
VK_1027	pB-rtTA (#4)-SNCA(A53T)-sfGFP-IRES-mKate2-puro	pB-A53T-IRES-mKate2
VK_1028	pB-rtTA (#4)-SNCA(A53T-DNAC)-sfGFP-IRES-mKate2-puro	pB-SNCA(A53T-DNAC)-sfGFP-IRES-mKate2
VK_1054	pB-rtTA (#4)-SNCA(3K)-sfGFP-IRES-mKate2-puro	pB-SNCA(3K)-sfGFP-IRES-mKate2
VK_1056	pB-rtTA (#4)-SNCA(WT)-sfGFP-IRES-mKate2-puro	pB-SNCA(WT)-sfGFP-IRES-mKate2
VK_1074	pB-rtTA (#4)-sfGFP-IRES-mKate2-puro	pB-sfGFP-IRES-mKate2
VK_1116	pB-rtTA (#4)-SNCA(3K-DNAC)-sfGFP-IRES-mKate2-puro	pB-SNCA(3K-DNAC)-IRES-mKate2
VK_1120	pB-rtTA (#4)-SNCA(3K)-sfGFP-IRES-NGN2-puro	pB-SNCA(3K)-sfGFP	209078
VK_1122	pB-rtTA (#4)-sfGFP-IRES-NGN2-puro	pB-sfGFP	209079
VK_1123	pB-rtTA (#4)-SNCA(A53T)-sfGFP-IRES-NGN2-puro	pB-SNCA(A53T)-sfGFP	209080
VK_1124	pB-rtTA (#4)-SNCA(A53T-DNAC)-sfGFP-IRES-NGN2-puro	pB-SNCA(A53T-DNAC)-sfGFP	209081
VK_1200	pB-rtTA (#4)-SNCA(WT)-sfGFP-IRES-NGN2-puro	pB-SNCA(WT)-sfGFP
VK_1201	pB-rtTA (#4)-SNCA(3K)-IRES-NGN2-puro	pB-SNCA(3K)
VK_1202	pB-rtTA (#4)-SNCA(A53T)-IRES-NGN2-puro	pB-SNCA(A53T)
VK_1203	pB-rtTA (#4)-SNCA(WT)-IRES-NGN2-puro	pB-SNCA(WT)
VK_1204	pB-rtTA (#4)-SNCA(A53T-DNAC)-IRES-NGN2-puro	pB-SNCA(A53T-DNAC)
VK_1236	pB-rtTA (#4)-NFIB-SOX9-IRES-mKate2	pB-NFIB-SOX9	209082
